# Supplementary material for: Biomarkers of Endothelial Damage and Disease Severity in COVID-19 Patients
Source: Curr Issues Mol Biol. 2025 May 31;47(6):409. doi: 10.3390/cimb47060409 (PMC12191880; doi:10.3390/cimb47060409)
Supplement: Supplementary file 1 [file cimb-47-00409-s001.zip]

Archive with 1 entries (1 files):
- cimb-3610673-supplementary.pdf
